# Supplementary material for: Predicting suitable areas for Metcalfa pruinosa (Hemiptera: Flatidae) under climate change and implications for management
Source: J Insect Sci. 2024 May 8;24(3):7. doi: 10.1093/jisesa/ieae053 (PMC11078062; doi:10.1093/jisesa/ieae053)
Supplement: ieae053_suppl_Supplementary_Tables_S1 [file ieae053_suppl_supplementary_tables_s1.xls]

## Sheet: Sheet1
species	x	y
Metcalfa pruinose	126.891	38.0924
Metcalfa pruinose	24.7518	44.9083
Metcalfa pruinose	126.779	36.6651
Metcalfa pruinose	127.008	37.2878
Metcalfa pruinose	128.7	36.56
Metcalfa pruinose	124.61	37.95
Metcalfa pruinose	127.73	36.48
Metcalfa pruinose	128.9	36.93
Metcalfa pruinose	126.55	36.31
Metcalfa pruinose	126.7	35.71
Metcalfa pruinose	129.01	35.1
Metcalfa pruinose	126.91	36.26
Metcalfa pruinose	127.43	36.63
Metcalfa pruinose	127.3	38.13
Metcalfa pruinose	127.95	36.96
Metcalfa pruinose	127.98	36.21
Metcalfa pruinose	128.61	35.88
Metcalfa pruinose	128.71	37.66
Metcalfa pruinose	127.36	36.36
Metcalfa pruinose	129.11	37.5
Metcalfa pruinose	126.43	37.7
Metcalfa pruinose	127.9	35.66
Metcalfa pruinose	128.6	34.88
Metcalfa pruinose	127.46	36.1
Metcalfa pruinose	127.26	34.61
Metcalfa pruinose	126.15	33.28
Metcalfa pruinose	128.31	36.11
Metcalfa pruinose	126.75	36
Metcalfa pruinose	126.88	35.16
Metcalfa pruinose	126.56	34.55
Metcalfa pruinose	125.45	34.68
Metcalfa pruinose	127.86	37.68
Metcalfa pruinose	127.48	37.25
Metcalfa pruinose	127.28	35.6
Metcalfa pruinose	126.61	37.5
Metcalfa pruinose	128.16	38.05
Metcalfa pruinose	126.91	34.68
Metcalfa pruinose	127.51	35.65
Metcalfa pruinose	128.18	37.15
Metcalfa pruinose	126.51	33.5
Metcalfa pruinose	126.85	35.55
Metcalfa pruinose	127.15	35.81
Metcalfa pruinose	128.03	35.15
Metcalfa pruinose	128.73	35.48
Metcalfa pruinose	126.36	34.81
Metcalfa pruinose	128.13	36.61
Metcalfa pruinose	127.91	34.8
Metcalfa pruinose	127.31	35.4
Metcalfa pruinose	126.76	37.88
Metcalfa pruinose	129.36	36.01
Metcalfa pruinose	127.86	35.4
Metcalfa pruinose	126.55	33.23
Metcalfa pruinose	126.86	33.38
Metcalfa pruinose	126.95	37.56
Metcalfa pruinose	128.55	38.25
Metcalfa pruinose	127.23	35.06
Metcalfa pruinose	128.98	37.16
Metcalfa pruinose	128.68	36.35
Metcalfa pruinose	129.4	36.98
Metcalfa pruinose	130.88	37.46
Metcalfa pruinose	126.7	34.38
Metcalfa pruinose	127.93	37.36
Metcalfa pruinose	128.95	35.96
Metcalfa pruinose	129.4	36.51
Metcalfa pruinose	128.51	36.86
Metcalfa pruinose	128.45	37.16
Metcalfa pruinose	8.05607	43.9204
Metcalfa pruinose	-72.2104	43.808
Metcalfa pruinose	-72.5322	43.619
Metcalfa pruinose	-75.5692	39.7679
Metcalfa pruinose	6.04747	45.4598
Metcalfa pruinose	-86.7556	33.3099
Metcalfa pruinose	-77.491	38.7973
Metcalfa pruinose	-86.8396	34.9841
Metcalfa pruinose	-70.8625	42.6674
Metcalfa pruinose	-86.5073	33.5719
Metcalfa pruinose	-74.9642	39.8352
Metcalfa pruinose	-74.2218	40.314
Metcalfa pruinose	-85.4061	42.9857
Metcalfa pruinose	-79.1525	40.6215
Metcalfa pruinose	28.6411	44.0864
Metcalfa pruinose	-94.115	34.9021
Metcalfa pruinose	-76.2301	35.4439
Metcalfa pruinose	-94.9517	34.7832
Metcalfa pruinose	-86.3014	34.7686
Metcalfa pruinose	-77.9396	43.3588
Metcalfa pruinose	-82.7962	42.5751
Metcalfa pruinose	-74.898	39.6259
Metcalfa pruinose	-83.0201	39.8568
Metcalfa pruinose	-76.6312	40.0544
Metcalfa pruinose	-77.5438	39.2129
Metcalfa pruinose	-76.6928	37.2634
Metcalfa pruinose	-83.6064	35.0749
Metcalfa pruinose	-75.973	40.3114
Metcalfa pruinose	-81.3669	38.4793
Metcalfa pruinose	-82.388	34.3303
Metcalfa pruinose	7.796	47.999
Metcalfa pruinose	-76.5337	38.2991
Metcalfa pruinose	-76.3883	44.1416
Metcalfa pruinose	-88.3744	35.9825
Metcalfa pruinose	-79.8799	37.0196
Metcalfa pruinose	-80.0325	43.4892
Metcalfa pruinose	-80.3873	40.505
Metcalfa pruinose	-90.7344	32.3519
Metcalfa pruinose	-85.3438	34.9416
Metcalfa pruinose	-84.378	38.0148
Metcalfa pruinose	-79.9569	38.9337
Metcalfa pruinose	-87.3147	32.661
Metcalfa pruinose	-96.5818	39.2552
Metcalfa pruinose	10.8907	44.3448
Metcalfa pruinose	-80.827	28.9308
Metcalfa pruinose	-92.6576	40.1005
Metcalfa pruinose	-87.8463	32.4997
Metcalfa pruinose	-76.2831	40.0062
Metcalfa pruinose	39.6631	43.6651
Metcalfa pruinose	-88.1115	34.6601
Metcalfa pruinose	-86.9323	40.4271
Metcalfa pruinose	-85.7753	35.6844
Metcalfa pruinose	-83.8605	42.0682
Metcalfa pruinose	-86.4575	32.4839
Metcalfa pruinose	25.7348	45.1246
Metcalfa pruinose	16.2244	48.3734
Metcalfa pruinose	24.952	46.1956
Metcalfa pruinose	30.7889	50.6462
Metcalfa pruinose	-78.3483	39.7327
Metcalfa pruinose	11.6215	44.8542
Metcalfa pruinose	-81.1137	41.2977
Metcalfa pruinose	-80.3952	42.93
Metcalfa pruinose	-76.7318	39.8847
Metcalfa pruinose	-81.9405	41.0163
Metcalfa pruinose	34.3049	45.0523
Metcalfa pruinose	-79.9061	40.8259
Metcalfa pruinose	-72.6754	41.265
Metcalfa pruinose	-77.6639	42.9632
Metcalfa pruinose	-91.395	40.3633
Metcalfa pruinose	-86.4087	34.0416
Metcalfa pruinose	-80.1662	39.9564
Metcalfa pruinose	-81.6787	30.4897
Metcalfa pruinose	-90.9224	39.8893
Metcalfa pruinose	19.3508	47.9717
Metcalfa pruinose	-90.3905	38.4599
Metcalfa pruinose	5.85974	45.614
Metcalfa pruinose	-94.6018	31.6839
Metcalfa pruinose	-83.8241	34.2979
Metcalfa pruinose	28.8255	45.1989
Metcalfa pruinose	17.5818	46.7557
Metcalfa pruinose	-80.4133	37.2179
Metcalfa pruinose	-70.1044	42.0446
Metcalfa pruinose	18.1042	48.2646
Metcalfa pruinose	4.68803	44.2215
Metcalfa pruinose	15.852	45.5509
Metcalfa pruinose	17.6222	47.6983
Metcalfa pruinose	11.0618	43.2321
Metcalfa pruinose	39.907	43.4633
Metcalfa pruinose	-25.6686	37.7464
Metcalfa pruinose	-93.8441	32.2817
Metcalfa pruinose	19.7209	46.957
Metcalfa pruinose	-0.317	44.6326
Metcalfa pruinose	-81.2119	28.5885
Metcalfa pruinose	5.50474	45.3502
Metcalfa pruinose	40.8215	45.436
Metcalfa pruinose	8.98359	46.3884
Metcalfa pruinose	8.49434	45.7441
Metcalfa pruinose	8.21904	44.086
Metcalfa pruinose	12.0248	44.2157
Metcalfa pruinose	12.2089	43.4283
Metcalfa pruinose	13.6756	41.2505
Metcalfa pruinose	44.6284	43.1144
Metcalfa pruinose	44.4762	44.0373
Metcalfa pruinose	30.7956	46.5856
Metcalfa pruinose	-72.7415	46.5523
Metcalfa pruinose	3.08083	42.2252
Metcalfa pruinose	4.34272	43.605
Metcalfa pruinose	9.7662	45.6669
Metcalfa pruinose	-73.5675	45.5922
Metcalfa pruinose	36.2361	50.0299
Metcalfa pruinose	-73.3842	45.3925
Metcalfa pruinose	-104.991	39.6026
Metcalfa pruinose	2.64482	42.1603
Metcalfa pruinose	27.5637	47.1627
Metcalfa pruinose	-76.2301	39.036
Metcalfa pruinose	21.2507	45.779
Metcalfa pruinose	15.6275	46.7011
Metcalfa pruinose	-81.2794	40.267
Metcalfa pruinose	-76.4211	39.2204
Metcalfa pruinose	4.72294	45.7366
Metcalfa pruinose	-82.3395	35.6089
Metcalfa pruinose	-94.1826	32.6926
Metcalfa pruinose	46.2836	41.8414
Metcalfa pruinose	-80.577	43.1799
Metcalfa pruinose	-73.8926	42.7851
Metcalfa pruinose	-83.71	42.2565
Metcalfa pruinose	-86.7078	35.2385
Metcalfa pruinose	-92.3096	44.5608
Metcalfa pruinose	-77.7105	34.3676
Metcalfa pruinose	-84.2699	39.1062
Metcalfa pruinose	-84.3917	34.8286
Metcalfa pruinose	-81.3496	29.094
Metcalfa pruinose	25.9944	44.5258
Metcalfa pruinose	-83.8302	42.9302
Metcalfa pruinose	-76.8761	39.5477
Metcalfa pruinose	-94.4339	36.6461
Metcalfa pruinose	-75.4641	39.9873
Metcalfa pruinose	-79.1783	37.401
Metcalfa pruinose	126.684	37.7037
Metcalfa pruinose	18.8113	47.9781
Metcalfa pruinose	-87.0791	31.1018
Metcalfa pruinose	17.077	47.7066
Metcalfa pruinose	-79.9688	44.2247
Metcalfa pruinose	-90.696	40.48
Metcalfa pruinose	-87.2713	32.1428
Metcalfa pruinose	-96.1298	31.0872
Metcalfa pruinose	38.2674	46.6444
Metcalfa pruinose	-75.3906	38.6878
Metcalfa pruinose	-84.597	42.6835
Metcalfa pruinose	6.1891	46.1943
Metcalfa pruinose	13.0341	41.261
Metcalfa pruinose	-97.0258	30.3837
Metcalfa pruinose	-86.2316	30.403
Metcalfa pruinose	6.0269	44.4392
Metcalfa pruinose	-78.6284	35.6791
Metcalfa pruinose	8.602	49.732
Metcalfa pruinose	7.55982	47.8767
Metcalfa pruinose	8.4733	49.9408
Metcalfa pruinose	10.744	45.574
Metcalfa pruinose	-77.4836	39.6553
Metcalfa pruinose	-75.2226	40.1206
Metcalfa pruinose	41.7212	41.7009
Metcalfa pruinose	-72.8196	41.7507
Metcalfa pruinose	0.50386	43.6732
Metcalfa pruinose	-83.1895	42.9276
Metcalfa pruinose	-82.5155	40.0852
Metcalfa pruinose	-82.7249	29.0298
Metcalfa pruinose	-84.4668	45.6429
Metcalfa pruinose	4.29242	44.4188
Metcalfa pruinose	28.1789	45.2563
Metcalfa pruinose	-74.6577	40.3274
Metcalfa pruinose	-69.974	41.8299
Metcalfa pruinose	-87.5949	41.5552
Metcalfa pruinose	-96.2347	33.3041
Metcalfa pruinose	-79.2655	40.1641
Metcalfa pruinose	-77.3106	39.185
Metcalfa pruinose	-83.0565	42.6827
Metcalfa pruinose	-83.8066	40.3543
Metcalfa pruinose	-89.9169	40.5065
Metcalfa pruinose	-82.7919	35.0994
Metcalfa pruinose	-79.9528	42.1664
Metcalfa pruinose	-96.4017	35.4753
Metcalfa pruinose	-91.4417	39.6377
Metcalfa pruinose	8.21092	44.8766
Metcalfa pruinose	12.5908	44.0553
Metcalfa pruinose	-8.54003	41.1724
Metcalfa pruinose	-89.9004	29.8644
Metcalfa pruinose	-79.48	39.3597
Metcalfa pruinose	-77.8907	35.2359
Metcalfa pruinose	-81.0412	39.6745
Metcalfa pruinose	-98.23	26.1772
Metcalfa pruinose	-83.8809	42.594
Metcalfa pruinose	16.5099	48.2541
Metcalfa pruinose	-77.139	39.6335
Metcalfa pruinose	-95.7847	30.5386
Metcalfa pruinose	-82.5144	27.6865
Metcalfa pruinose	-95.6434	29.562
Metcalfa pruinose	-79.8725	36.6915
Metcalfa pruinose	-84.6113	35.1491
Metcalfa pruinose	-84.4709	33.4532
Metcalfa pruinose	-88.7193	42.0924
Metcalfa pruinose	-81.5039	35.8757
Metcalfa pruinose	-91.5998	30.0473
Metcalfa pruinose	-86.6119	36.3089
Metcalfa pruinose	-5.3142	36.287
Metcalfa pruinose	-5.50401	36.0799
Metcalfa pruinose	-74.5952	39.3134
Metcalfa pruinose	-89.6184	39.8666
Metcalfa pruinose	-81.1774	33.9873
Metcalfa pruinose	-84.4616	33.6611
Metcalfa pruinose	-84.1663	34.3078
Metcalfa pruinose	-81.8696	29.2006
Metcalfa pruinose	-84.29	33.3361
Metcalfa pruinose	5.81571	45.2215
Metcalfa pruinose	4.85245	46.7899
Metcalfa pruinose	-82.167	28.0236
Metcalfa pruinose	-97.2106	31.4406
Metcalfa pruinose	-77.8495	35.8239
Metcalfa pruinose	19.6849	39.7182
Metcalfa pruinose	-80.2847	32.5391
Metcalfa pruinose	-90.3206	32.3423
Metcalfa pruinose	-92.1077	35.4889
Metcalfa pruinose	-81.791	30.1323
Metcalfa pruinose	-84.4085	32.5402
Metcalfa pruinose	-79.7453	32.8716
Metcalfa pruinose	-85.1476	33.0618
Metcalfa pruinose	-91.2328	30.2908
Metcalfa pruinose	-81.071	26.171
Metcalfa pruinose	-84.1099	30.5188
Metcalfa pruinose	-81.8604	27.9141
Metcalfa pruinose	-98.2815	29.588
Metcalfa pruinose	-81.3196	26.9358
Metcalfa pruinose	-81.4066	26.6113
Metcalfa pruinose	-84.2441	30.2313
Metcalfa pruinose	-93.4425	35.4686
Metcalfa pruinose	-74.0259	40.1392
Metcalfa pruinose	-82.7909	40.236
Metcalfa pruinose	-80.9292	25.7555
Metcalfa pruinose	-84.8861	29.7303
Metcalfa pruinose	-82.4504	28.1041
Metcalfa pruinose	-82.2358	27.0884
Metcalfa pruinose	3.984	44.057
Metcalfa pruinose	27.3112	44.2072
Metcalfa pruinose	6.68333	43.5791
Metcalfa pruinose	5.98905	43.3303
Metcalfa pruinose	7.2662	43.9182
Metcalfa pruinose	5.85477	43.1089
Metcalfa pruinose	4.88911	43.6251
Metcalfa pruinose	6.47608	43.2257
Metcalfa pruinose	6.73345	43.3972
Metcalfa pruinose	7.50769	43.8184
Metcalfa pruinose	7.24946	43.6936
Metcalfa pruinose	4.64401	43.7191
Metcalfa pruinose	5.91133	44.2329
Metcalfa pruinose	5.61752	43.295
Metcalfa pruinose	6.24036	43.4131
Metcalfa pruinose	5.08137	43.8016
Metcalfa pruinose	5.43858	43.4342
Metcalfa pruinose	6.99235	43.5682
Metcalfa pruinose	4.63758	43.4942
Metcalfa pruinose	-84.6745	37.8671
Metcalfa pruinose	17.5167	46.4401
Metcalfa pruinose	12.8097	45.569
Metcalfa pruinose	-96.6541	40.7911
Metcalfa pruinose	11.0938	42.7755
Metcalfa pruinose	10.7878	42.892
Metcalfa pruinose	-89.2587	37.723
Metcalfa pruinose	-80.3707	25.6949
Metcalfa pruinose	11.5037	45.5404
Metcalfa pruinose	16.3579	46.014
Metcalfa pruinose	-91.5073	41.6702
Metcalfa pruinose	-82.4943	34.5229
Metcalfa pruinose	15.9432	46.9948
Metcalfa pruinose	7.57777	47.5398
Metcalfa pruinose	9.43188	45.5769
Metcalfa pruinose	20.3507	46.2184
Metcalfa pruinose	20.0149	46.2388
Metcalfa pruinose	28.9844	41.0326
Metcalfa pruinose	-76.1269	40.5297
Metcalfa pruinose	-91.6425	42.019
Metcalfa pruinose	-84.2169	36.0348
Metcalfa pruinose	27.992	43.227
Metcalfa pruinose	7.75257	44.994
Metcalfa pruinose	23.0025	40.6308
Metcalfa pruinose	-72.3628	43.0833
Metcalfa pruinose	-82.7167	32.5692
Metcalfa pruinose	8.6889	45.6252
Metcalfa pruinose	-77.2765	42.8762
Metcalfa pruinose	-77.7638	39.492
Metcalfa pruinose	-82.3548	34.7775
Metcalfa pruinose	8.02844	49.9665
Metcalfa pruinose	19.9623	50.0453
Metcalfa pruinose	3.12029	42.5068
Metcalfa pruinose	12.3358	44.1776
Metcalfa pruinose	-78.1728	38.8585
Metcalfa pruinose	-79.7771	33.3911
Metcalfa pruinose	29.1782	41.1429
Metcalfa pruinose	-94.2497	30.1403
Metcalfa pruinose	-95.9909	36.0714
Metcalfa pruinose	11.9714	44.4206
Metcalfa pruinose	-85.9612	31.7953
Metcalfa pruinose	12.2915	44.4498
Metcalfa pruinose	-94.1269	34.6391
Metcalfa pruinose	-96.0608	31.7667
Metcalfa pruinose	-80.8087	40.1259
Metcalfa pruinose	-87.6851	31.0253
Metcalfa pruinose	-97.4187	25.8517
Metcalfa pruinose	-81.1895	35.309
Metcalfa pruinose	-76.3956	39.4278
Metcalfa pruinose	1.44377	43.4076
Metcalfa pruinose	-0.6552	42.8725
Metcalfa pruinose	2.22082	42.9313
Metcalfa pruinose	-98.2436	30.308
Metcalfa pruinose	14.2203	40.8714
Metcalfa pruinose	-83.1805	38.9508
Metcalfa pruinose	28.1555	43.4059
Metcalfa pruinose	10.6944	45.1582
Metcalfa pruinose	-76.0695	39.2193
Metcalfa pruinose	-85.9272	35.1979
Metcalfa pruinose	8.53325	45.9368
Metcalfa pruinose	-84.7347	33.5136
Metcalfa pruinose	-92.4498	44.0219
Metcalfa pruinose	-85.0291	41.7125
Metcalfa pruinose	-93.4379	36.0014
Metcalfa pruinose	-93.0529	30.9435
Metcalfa pruinose	-88.6789	37.1398
Metcalfa pruinose	-82.607	27.848
Metcalfa pruinose	16.9071	48.2804
Metcalfa pruinose	-8.65687	40.6232
Metcalfa pruinose	-87.3135	36.5049
Metcalfa pruinose	-81.581	41.0057
Metcalfa pruinose	-77.2794	38.9172
Metcalfa pruinose	-82.7982	34.7026
Metcalfa pruinose	-78.6911	41.498
Metcalfa pruinose	-73.3466	40.8779
Metcalfa pruinose	8.82859	45.4346
Metcalfa pruinose	8.18954	48.8061
Metcalfa pruinose	-79.2315	44.2095
Metcalfa pruinose	-81.5215	41.5065
Metcalfa pruinose	-76.2105	44.984
Metcalfa pruinose	-95.8875	33.8083
Metcalfa pruinose	-97.0104	37.2373
Metcalfa pruinose	-83.0724	40.2526
Metcalfa pruinose	-83.5839	35.6606
Metcalfa pruinose	129.195	35.5705
Metcalfa pruinose	-77.1349	43.1162
Metcalfa pruinose	27.7479	42.2753
Metcalfa pruinose	-87.7853	34.6159
Metcalfa pruinose	-82.7676	39.9958
Metcalfa pruinose	127.134	36.7877
Metcalfa pruinose	-95.1198	29.5625
Metcalfa pruinose	-78.958	43.0367
Metcalfa pruinose	27.9354	42.103
Metcalfa pruinose	-80.6206	40.6452
Metcalfa pruinose	-78.826	38.0508
Metcalfa pruinose	9.26034	44.9003
Metcalfa pruinose	-84.5936	35.9052
Metcalfa pruinose	-75.4352	40.5215
Metcalfa pruinose	-85.0872	41.3593
Metcalfa pruinose	-96.3354	30.6243
Metcalfa pruinose	-80.9926	35.0325
Metcalfa pruinose	14.5424	42.2071
Metcalfa pruinose	20.6062	38.776
Metcalfa pruinose	-82.6845	27.4382
Metcalfa pruinose	-81.7057	34.4372
Metcalfa pruinose	-76.9317	40.3359
Metcalfa pruinose	11.8221	44.611
Metcalfa pruinose	-74.2813	40.0079
Metcalfa pruinose	-93.7404	36.0814
Metcalfa pruinose	-86.7597	34.7883
Metcalfa pruinose	-83.4853	41.702
Metcalfa pruinose	-93.5254	45.0408
Metcalfa pruinose	-79.752	40.1036
Metcalfa pruinose	41.9685	45.0547
Metcalfa pruinose	37.6538	45.1678
Metcalfa pruinose	-87.8942	44.5787
Metcalfa pruinose	-88.41	36.9089
Metcalfa pruinose	-76.6675	39.3577
Metcalfa pruinose	-77.7834	39.7086
Metcalfa pruinose	-90.6338	38.5356
Metcalfa pruinose	-0.105735	43.7785
Metcalfa pruinose	-69.6935	44.5345
Metcalfa pruinose	-97.5936	30.9388
Metcalfa pruinose	-93.1641	36.6231
Metcalfa pruinose	12.4304	43.1065
Metcalfa pruinose	-92.0604	33.1476
Metcalfa pruinose	-94.1543	36.0751
Metcalfa pruinose	-92.3882	34.774
Metcalfa pruinose	39.1828	44.0089
Metcalfa pruinose	11.5033	43.1858
Metcalfa pruinose	-74.8737	39.3122
Metcalfa pruinose	-87.2381	41.5595
Metcalfa pruinose	-80.9993	28.5738
Metcalfa pruinose	-85.168	34.2164
Metcalfa pruinose	8.92084	45.8182
Metcalfa pruinose	-85.158	39.8941
Metcalfa pruinose	-87.339	35.4829
Metcalfa pruinose	33.4366	44.5999
Metcalfa pruinose	-79.3803	33.1554
Metcalfa pruinose	-77.0805	39.2196
Metcalfa pruinose	38.3807	44.8319
Metcalfa pruinose	45.5377	43.107
Metcalfa pruinose	-82.5259	39.6737
Metcalfa pruinose	-97.0224	47.8901
Metcalfa pruinose	10.2179	45.368
Metcalfa pruinose	-83.1068	41.4765
Metcalfa pruinose	-85.1323	42.2776
Metcalfa pruinose	-79.808	43.7475
Metcalfa pruinose	-83.9048	35.9643
Metcalfa pruinose	-76.0197	36.909
Metcalfa pruinose	-91.4173	31.361
Metcalfa pruinose	-66.665	45.9572
Metcalfa pruinose	-92.6055	30.2748
Metcalfa pruinose	-90.7123	35.8228
Metcalfa pruinose	-74.5102	39.9595
Metcalfa pruinose	-81.8834	41.4091
Metcalfa pruinose	-78.038	38.1072
Metcalfa pruinose	15.7537	48.399
Metcalfa pruinose	-74.0661	42.0512
Metcalfa pruinose	2.40708	41.7843
Metcalfa pruinose	-93.295	37.3192
Metcalfa pruinose	3.67228	43.6979
Metcalfa pruinose	-76.3706	42.9914
Metcalfa pruinose	12.349	45.3887
Metcalfa pruinose	-76.2388	45.1995
Metcalfa pruinose	15.5543	45.9256
Metcalfa pruinose	-80.0094	32.8657
Metcalfa pruinose	-96.1113	29.8172
Metcalfa pruinose	-92.0215	37.2583
Metcalfa pruinose	-96.7341	35.8325
Metcalfa pruinose	-76.6473	38.0722
Metcalfa pruinose	-88.7952	30.4095
Metcalfa pruinose	-72.1526	43.9907
Metcalfa pruinose	-82.5595	35.6975
Metcalfa pruinose	-75.0628	40.2977
Metcalfa pruinose	9.82178	44.2501
Metcalfa pruinose	-81.786	32.4207
Metcalfa pruinose	-75.1065	38.5111
Metcalfa pruinose	38.5234	45.0748
Metcalfa pruinose	-86.5373	34.7282
Metcalfa pruinose	-80.029	40.6204
Metcalfa pruinose	27.4808	42.4933
Metcalfa pruinose	-77.8103	37.6676
Metcalfa pruinose	-75.3564	41.3985
Metcalfa pruinose	-90.944	39.0045
Metcalfa pruinose	-81.4299	30.1287
Metcalfa pruinose	-81.8654	36.166
Metcalfa pruinose	-88.0582	30.82
Metcalfa pruinose	-92.055	43.514
Metcalfa pruinose	-86.8422	33.1256
Metcalfa pruinose	22.2851	48.5892
Metcalfa pruinose	-95.3088	28.9338
Metcalfa pruinose	-85.7364	36.1407
Metcalfa pruinose	-70.3615	41.6634
Metcalfa pruinose	-95.7699	29.7243
Metcalfa pruinose	-91.0603	38.7677
Metcalfa pruinose	-76.4166	37.6551
Metcalfa pruinose	-76.7927	38.4156
Metcalfa pruinose	10.6418	44.6488
Metcalfa pruinose	-82.7022	35.2758
Metcalfa pruinose	-69.7599	44.3256
Metcalfa pruinose	-85.4684	32.6226
Metcalfa pruinose	-79.4884	36.0999
Metcalfa pruinose	-74.2234	40.8182
Metcalfa pruinose	-96.552	33.2828
Metcalfa pruinose	22.4903	40.2737
Metcalfa pruinose	-76.8949	40.9583
Metcalfa pruinose	-75.2552	41.57
Metcalfa pruinose	-80.0579	36.0459
Metcalfa pruinose	-98.2866	32.1645
Metcalfa pruinose	8.63384	50.1295
Metcalfa pruinose	-94.1817	30.8641
Metcalfa pruinose	-81.3432	32.617
Metcalfa pruinose	-97.3894	33.4459
Metcalfa pruinose	-88.9141	33.2617
Metcalfa pruinose	-86.4578	38.4292
Metcalfa pruinose	-77.267	40.0925
Metcalfa pruinose	-77.8878	40.8142
Metcalfa pruinose	-74.4232	40.4741
Metcalfa pruinose	-79.0944	36.0805
Metcalfa pruinose	-86.6413	30.8962
Metcalfa pruinose	-75.6477	39.2413
Metcalfa pruinose	-92.2205	32.5445
Metcalfa pruinose	-78.7657	44.1738
Metcalfa pruinose	-79.8177	39.5245
Metcalfa pruinose	-84.7148	34.1322
Metcalfa pruinose	-90.1261	32.4257
Metcalfa pruinose	-96.7155	30.3067
Metcalfa pruinose	-96.9436	33.1648
Metcalfa pruinose	-81.2772	44.7287
Metcalfa pruinose	-81.9638	33.3868
Metcalfa pruinose	-95.4834	30.1969
Metcalfa pruinose	-89.8705	32.5784
Metcalfa pruinose	16.6419	49.1988
Metcalfa pruinose	-80.3019	36.232
Metcalfa pruinose	127.036	37.0786
Metcalfa pruinose	-81.5637	27.6953
Metcalfa pruinose	-95.3187	30.7513
Metcalfa pruinose	-90.0608	30.3832
Metcalfa pruinose	-80.7861	32.1265
Metcalfa pruinose	-78.6235	35.8881
Metcalfa pruinose	-82.5642	35.4288
Metcalfa pruinose	1.22795	43.1098
Metcalfa pruinose	-80.4267	27.8206
Metcalfa pruinose	-81.0953	32.0743
Metcalfa pruinose	-94.3794	30.5815
Metcalfa pruinose	-94.9418	30.6893
Metcalfa pruinose	-83.3081	34.6653
Metcalfa pruinose	-97.2931	30.0703
Metcalfa pruinose	-86.6128	30.7181
Metcalfa pruinose	-85.382	34.5814
Metcalfa pruinose	-84.2298	33.5743
Metcalfa pruinose	-80.0685	26.5586
Metcalfa pruinose	-82.5861	34.907
Metcalfa pruinose	-87.7249	34.9123
Metcalfa pruinose	-94.9543	29.7938
Metcalfa pruinose	-97.0241	30.2011
Metcalfa pruinose	-83.4083	33.909
Metcalfa pruinose	-97.5713	25.9963
Metcalfa pruinose	-96.6857	32.8571
Metcalfa pruinose	-83.5223	31.5657
Metcalfa pruinose	-81.6426	30.3019
Metcalfa pruinose	-77.761	39.1281
Metcalfa pruinose	-80.4154	27.6153
Metcalfa pruinose	-82.0375	28.9678
Metcalfa pruinose	-97.9559	29.9006
Metcalfa pruinose	-99.7714	28.6005
Metcalfa pruinose	-87.312	30.5261
Metcalfa pruinose	-98.1268	29.7217
Metcalfa pruinose	-88.0771	42.1751
Metcalfa pruinose	-91.1267	38.5927
Metcalfa pruinose	4.95865	44.0052
Metcalfa pruinose	5.64701	43.7945
Metcalfa pruinose	-97.4516	28.0597
Metcalfa pruinose	-80.6392	25.3907
Metcalfa pruinose	-90.4756	40.2061
Metcalfa pruinose	-89.9531	38.8114
Metcalfa pruinose	-89.6777	41.3526
Metcalfa pruinose	-90.0688	40.2944
Metcalfa pruinose	-89.936	41.671
Metcalfa pruinose	-89.4858	37.7183
Metcalfa pruinose	-87.8692	41.805
Metcalfa pruinose	-89.3422	41.2542
Metcalfa pruinose	-88.305	41.888
Metcalfa pruinose	-89.0368	41.3162
Metcalfa pruinose	-88.1001	40.2736
Metcalfa pruinose	-88.0953	40.4603
Metcalfa pruinose	-87.8114	41.0797
Metcalfa pruinose	-89.27	37.45
Metcalfa pruinose	20.6667	-32.4
Metcalfa pruinose	-88.5884	40.0311
Metcalfa pruinose	-90.732	41.235
Metcalfa pruinose	-88.096	42.477
Metcalfa pruinose	-93.6197	42.0347
Metcalfa pruinose	-89.0722	42.4525
Metcalfa pruinose	-88.305	37.4458
Metcalfa pruinose	-88.3996	40.1919
Metcalfa pruinose	-88.9753	37.2936
Metcalfa pruinose	-90.1625	42.0961
Metcalfa pruinose	-72.9058	41.4242
Metcalfa pruinose	-89.3255	41.7099
Metcalfa pruinose	-87.7581	42.135
Metcalfa pruinose	-89.2058	37.2136
Metcalfa pruinose	-89.2114	38.2517
Metcalfa pruinose	-89.5889	40.6936
Metcalfa pruinose	-89.2944	39.5489
Metcalfa pruinose	-87.7978	39.4517
Metcalfa pruinose	-89.0135	40.4916
Metcalfa pruinose	-87.8328	40.1132
Metcalfa pruinose	-89.0928	30.3674
Metcalfa pruinose	-86.9099	35.7567
Metcalfa pruinose	-83.4723	42.455
Metcalfa pruinose	-96.5736	40.5862
Metcalfa pruinose	27.7449	45.2196
Metcalfa pruinose	37.5634	44.6817
Metcalfa pruinose	4.07738	43.7599
Metcalfa pruinose	32.0008	46.9832
Metcalfa pruinose	30.6323	50.3198
Metcalfa pruinose	14.3389	46.6304
Metcalfa pruinose	35.0434	48.4617
Metcalfa pruinose	-73.1794	44.5963
Metcalfa pruinose	9.43891	42.8132
Metcalfa pruinose	9.29448	42.6534
Metcalfa pruinose	-0.64003	45.7232
Metcalfa pruinose	5.88008	43.9699
Metcalfa pruinose	-1.57857	43.4376
Metcalfa pruinose	-1.17544	44.5572
Metcalfa pruinose	-1.27341	43.4927
Metcalfa pruinose	1.18628	44.1212
Metcalfa pruinose	8.73005	42.1508
Metcalfa pruinose	-0.36894	43.5722
Metcalfa pruinose	-0.77086	45.2543
Metcalfa pruinose	-0.63139	44.6514
Metcalfa pruinose	-0.90463	44.0275
Metcalfa pruinose	0.03431	44.4535
Metcalfa pruinose	0.31101	44.7338
Metcalfa pruinose	0.60634	44.6388
Metcalfa pruinose	0.97997	44.508
Metcalfa pruinose	0.84875	44.1412
Metcalfa pruinose	0.29217	44.4612
Metcalfa pruinose	0.52553	44.3758
Metcalfa pruinose	-1.08139	43.6442
Metcalfa pruinose	-0.03307	44.8066
Metcalfa pruinose	0.40549	44.2065
Metcalfa pruinose	1.25582	43.8158
Metcalfa pruinose	-89.9488	43.3378
Metcalfa pruinose	38.1627	44.7255
Metcalfa pruinose	41.7881	42.3892
Metcalfa pruinose	-96.432	28.4373
Metcalfa pruinose	9.07187	41.7177
Metcalfa pruinose	39.0499	45.017
Metcalfa pruinose	-74.0556	42.3624
Metcalfa pruinose	37.3158	44.8936
Metcalfa pruinose	2.20562	42.1139
Metcalfa pruinose	-71.813	42.2335
Metcalfa pruinose	17.249	48.1897
Metcalfa pruinose	-89.3258	31.2954
Metcalfa pruinose	-88.3025	32.8696
Metcalfa pruinose	-86.9849	34.6757
Metcalfa pruinose	-81.8434	42.2802
Metcalfa pruinose	-72.2561	42.8541
Metcalfa pruinose	34.0192	45.0179
Metcalfa pruinose	13.33	38.1978
Metcalfa pruinose	-75.4661	38.2596
Metcalfa pruinose	39.4855	43.8199
Metcalfa pruinose	-83.4843	34.4577
Metcalfa pruinose	-84.6465	40.1006
Metcalfa pruinose	3.91348	43.5654
Metcalfa pruinose	-98.5225	33.8679
Metcalfa pruinose	-84.8509	43.58
Metcalfa pruinose	-92.1786	34.872
Metcalfa pruinose	-78.0407	38.4621
Metcalfa pruinose	9.32376	45.811
Metcalfa pruinose	-74.7323	39.0841
Metcalfa pruinose	-86.8744	38.4004
Metcalfa pruinose	8.4463	44.5581
Metcalfa pruinose	-82.5826	39.478
Metcalfa pruinose	-89.4695	34.3085
Metcalfa pruinose	16.3585	48.0711
Metcalfa pruinose	-94.0134	44.1461
Metcalfa pruinose	-95.2908	32.4773
Metcalfa pruinose	-80.1201	40.2731
Metcalfa pruinose	-95.9938	32.3541
Metcalfa pruinose	-69.4916	43.8738
Metcalfa pruinose	-77.0555	39.9109
Metcalfa pruinose	-80.0219	40.1026
Metcalfa pruinose	-99.1519	30.106
Metcalfa pruinose	-93.2202	39.7535
Metcalfa pruinose	-75.5776	45.2358
Metcalfa pruinose	-97.4984	35.6996
Metcalfa pruinose	-77.0382	44.3256
Metcalfa pruinose	-0.3929	39.4471
Metcalfa pruinose	-85.6526	44.9675
Metcalfa pruinose	-95.4753	31.4934
Metcalfa pruinose	-81.4114	31.0449
Metcalfa pruinose	-88.0169	43.2395
Metcalfa pruinose	-73.3563	41.3329
Metcalfa pruinose	-75.4836	39.011
Metcalfa pruinose	-90.5338	39.0119
Metcalfa pruinose	-95.5983	39.1188
Metcalfa pruinose	-78.8818	38.4295
Metcalfa pruinose	-84.7724	41.3263
Metcalfa pruinose	-92.4784	31.1513
Metcalfa pruinose	-82.2305	33.4667
Metcalfa pruinose	-82.3372	42.7642
Metcalfa pruinose	-82.605	34.104
Metcalfa pruinose	-87.1803	34.439
Metcalfa pruinose	-98.0637	34.8553
Metcalfa pruinose	15.4409	47.0773
Metcalfa pruinose	-88.0858	39.5047
Metcalfa pruinose	127.748	37.8689
Metcalfa pruinose	-86.7284	36.0058
Metcalfa pruinose	-75.9027	38.827
Metcalfa pruinose	-97.5586	30.498
Metcalfa pruinose	-100.774	46.8163
Metcalfa pruinose	-93.2191	37.0336
Metcalfa pruinose	-80.2453	43.6977
Metcalfa pruinose	-97.7679	33.1879
Metcalfa pruinose	-72.2844	42.2802
Metcalfa pruinose	-101.895	33.54
Metcalfa pruinose	-78.5118	44.5639
Metcalfa pruinose	-77.4567	36.7762
Metcalfa pruinose	11.7072	45.2339
Metcalfa pruinose	8.67602	49.4035
Metcalfa pruinose	24.7037	40.9756
Metcalfa pruinose	9.1523	53.5177
Metcalfa pruinose	3.06814	43.5762
Metcalfa pruinose	-74.3886	40.683
Metcalfa pruinose	-80.4943	41.0116
Metcalfa pruinose	35.2406	47.8426
Metcalfa pruinose	-82.642	41.3591
Metcalfa pruinose	-86.8058	33.4977
Metcalfa pruinose	-86.7609	34.422
Metcalfa pruinose	-95.8909	31.9512
Metcalfa pruinose	-70.4266	43.5285
Metcalfa pruinose	17.2172	47.8716
Metcalfa pruinose	-71.9725	42.958
Metcalfa pruinose	-84.0651	39.4829
Metcalfa pruinose	-79.0082	44.7416
Metcalfa pruinose	-95.5969	29.3805
Metcalfa pruinose	-94.072	36.6583
Metcalfa pruinose	-97.8802	28.0676
Metcalfa pruinose	39.6919	47.2704
Metcalfa pruinose	-97.2727	37.5604
Metcalfa pruinose	-78.8834	36.0186
Metcalfa pruinose	-86.775	41.2119
Metcalfa pruinose	-90.1994	38.627
Metcalfa pruinose	-87.5469	31.6237
Metcalfa pruinose	-98.5754	32.8531
Metcalfa pruinose	-98.1441	39.0458
Metcalfa pruinose	-90.0022	35.1446
Metcalfa pruinose	-79.1429	39.5461
Metcalfa pruinose	-97.3936	27.649
Metcalfa pruinose	5.82039	45.808
Metcalfa pruinose	-84.5158	33.8514
Metcalfa pruinose	-85.679	36.5371
Metcalfa pruinose	1.63331	41.7936
Metcalfa pruinose	-74.4886	39.5218
Metcalfa pruinose	-80.8238	33.8298
Metcalfa pruinose	-86.9519	39.3055
Metcalfa pruinose	-89.2718	33.4868
Metcalfa pruinose	1.44393	43.6193
Metcalfa pruinose	-81.8342	42.7919
Metcalfa pruinose	-82.1793	35.2217
Metcalfa pruinose	-77.016	38.7149
Metcalfa pruinose	17.1265	46.9434
Metcalfa pruinose	-82.9059	40.4993
Metcalfa pruinose	13.0966	45.6626
Metcalfa pruinose	-98.128	30.0362
Metcalfa pruinose	-77.5429	39.3973
Metcalfa pruinose	7.21739	44.8204
Metcalfa pruinose	-83.2397	39.9627
Metcalfa pruinose	-72.691	42.593
Metcalfa pruinose	-75.9798	45.1996
Metcalfa pruinose	-97.8124	30.6511
Metcalfa pruinose	-77.28	39.4009
Metcalfa pruinose	-94.0084	41.3324
Metcalfa pruinose	-91.0101	42.2217
Metcalfa pruinose	13.3863	45.6819
Metcalfa pruinose	23.5698	46.0687
Metcalfa pruinose	-96.8747	32.764
Metcalfa pruinose	-97.3249	29.047
Metcalfa pruinose	-94.1909	30.3376
Metcalfa pruinose	-78.9653	33.633
Metcalfa pruinose	-98.2481	31.6346
Metcalfa pruinose	-70.2412	43.6483
Metcalfa pruinose	-97.7719	32.9587
Metcalfa pruinose	-96.7561	32.5934
Metcalfa pruinose	30.3065	50.337
Metcalfa pruinose	16.7651	47.7688
Metcalfa pruinose	-94.1859	36.8769
Metcalfa pruinose	-78.3553	40.2278
Metcalfa pruinose	-95.3222	36.2866
Metcalfa pruinose	-79.3968	43.8697
Metcalfa pruinose	-78.8261	35.7815
Metcalfa pruinose	-85.4878	35.9299
Metcalfa pruinose	-78.7382	33.7917
Metcalfa pruinose	-77.877	34.1772
Metcalfa pruinose	-95.2114	32.7244
Metcalfa pruinose	-95.549	30.7066
Metcalfa pruinose	-98.049	30.2424
Metcalfa pruinose	-71.2458	42.1263
Metcalfa pruinose	4.78982	45.308
Metcalfa pruinose	-96.9132	31.3211
Metcalfa pruinose	-98.374	30.6965
Metcalfa pruinose	-98.7424	29.7888
Metcalfa pruinose	-94.14	36.3185
Metcalfa pruinose	-75.9817	39.5752
Metcalfa pruinose	14.6082	46.1359
Metcalfa pruinose	-74.8803	41.2249
Metcalfa pruinose	-97.7587	30.4179
Metcalfa pruinose	-94.7661	30.0983
Metcalfa pruinose	-78.8016	40.3648
Metcalfa pruinose	-82.2279	41.2971
Metcalfa pruinose	-89.0926	42.1651
Metcalfa pruinose	-83.4113	36.0516
Metcalfa pruinose	-88.3941	44.2475
Metcalfa pruinose	-84.0798	39.7241
Metcalfa pruinose	-88.1944	42.983
Metcalfa pruinose	-73.8963	41.1768
Metcalfa pruinose	-88.8242	33.4651
Metcalfa pruinose	-76.5751	40.8559
Metcalfa pruinose	-88.5384	42.5866
Metcalfa pruinose	-86.7674	37.9716
Metcalfa pruinose	-73.8948	41.684
Metcalfa pruinose	-70.6282	41.5558
Metcalfa pruinose	-92.2067	29.6807
Metcalfa pruinose	-75.9597	41.1023
Metcalfa pruinose	-74.9308	41.629
Metcalfa pruinose	-96.5012	32.6134
Metcalfa pruinose	-71.9111	41.8044
Metcalfa pruinose	-98.1673	32.3133
Metcalfa pruinose	-71.6373	43.4442
Metcalfa pruinose	-71.1834	43.0362
Metcalfa pruinose	-86.5904	30.3973
Metcalfa pruinose	-98.426	30.1036
Metcalfa pruinose	-84.7747	30.4403
Metcalfa pruinose	-81.4056	27.5312
Metcalfa pruinose	-95.5784	28.9141
Metcalfa pruinose	126.993	36.0256
Metcalfa pruinose	-84.25	33.7913
Metcalfa pruinose	-95.3658	34.0258
Metcalfa pruinose	-92.4663	35.0993
Metcalfa pruinose	-75.8268	39.4103
Metcalfa pruinose	-79.8185	36.1153
Metcalfa pruinose	-98.9078	30.2687
Metcalfa pruinose	-80.7512	41.2485
Metcalfa pruinose	128.665	35.2214
Metcalfa pruinose	-78.1868	37.1617
Metcalfa pruinose	-94.1806	31.6058
Metcalfa pruinose	-84.8582	32.8266
Metcalfa pruinose	-77.803	34.6123
Metcalfa pruinose	-95.7631	30.1667
Metcalfa pruinose	-86.641	40.4662
Metcalfa pruinose	-81.9265	30.4057
Metcalfa pruinose	-86.0676	40.0824
Metcalfa pruinose	-79.9454	35.6196
Metcalfa pruinose	-79.0179	33.815
Metcalfa pruinose	-90.1635	30.78
Metcalfa pruinose	-96.3654	31.4648
Metcalfa pruinose	-96.9902	32.6067
Metcalfa pruinose	-97.3052	30.8374
Metcalfa pruinose	-95.2338	30.072
Metcalfa pruinose	-97.5854	29.5938
Metcalfa pruinose	-96.8159	30.6569
Metcalfa pruinose	-98.6235	31.2705
Metcalfa pruinose	-80.5442	28.0403
Metcalfa pruinose	-98.6979	29.4284
Metcalfa pruinose	-91.4878	30.9813
Metcalfa pruinose	-81.7563	26.1566
Metcalfa pruinose	-81.3578	26.1709
Metcalfa pruinose	-87.6269	30.2929
Metcalfa pruinose	-81.3008	29.9404
Metcalfa pruinose	-97.9574	26.1236
Metcalfa pruinose	-82.1038	29.749
Metcalfa pruinose	-82.5041	27.3184
Metcalfa pruinose	-81.6395	28.5554
Metcalfa pruinose	-82.7512	28.0636
Metcalfa pruinose	-80.286	26.2459
Metcalfa pruinose	-97.9198	36.3944
Metcalfa pruinose	-82.1139	26.4458
Metcalfa pruinose	8.69245	46.255
Metcalfa pruinose	-75.7336	36.1281
Metcalfa pruinose	-79.3469	43.1238
Metcalfa pruinose	-73.2037	42.712
Metcalfa pruinose	9.18915	45.471
Metcalfa pruinose	-85.1187	45.1919
Metcalfa pruinose	-82.6455	28.4909
Metcalfa pruinose	-85.674	40.2528
Metcalfa pruinose	-75.2267	45.21
Metcalfa pruinose	-78.9461	34.9542
Metcalfa pruinose	-76.4829	44.9835
Metcalfa pruinose	-73.1175	41.217
Metcalfa pruinose	-92.1397	29.8678
Metcalfa pruinose	-80.5752	42.6413
Metcalfa pruinose	-91.1011	31.3849
Metcalfa pruinose	-91.6096	31.5801
Metcalfa pruinose	-91.2094	31.6465
Metcalfa pruinose	-77.4346	43.0991
Metcalfa pruinose	-80.1801	32.7404
Metcalfa pruinose	-83.8886	32.8492
Metcalfa pruinose	-73.6868	40.6603
Metcalfa pruinose	-85.0566	33.9988
Metcalfa pruinose	-82.7675	39.7766
Metcalfa pruinose	-87.5598	40.0038
Metcalfa pruinose	-93.4431	44.7235
Metcalfa pruinose	-86.3297	39.8489
Metcalfa pruinose	-84.9124	39.8249
Metcalfa pruinose	-89.3996	38.8883
Metcalfa pruinose	-88.999	35.9564
Metcalfa pruinose	-74.1069	39.7627
Metcalfa pruinose	-87.6335	41.9628
Metcalfa pruinose	-71.4859	43.1802
Metcalfa pruinose	-95.992	35.628
Metcalfa pruinose	-85.9731	32.6849
Metcalfa pruinose	-89.2876	44.303
Metcalfa pruinose	-87.9629	41.5063
Metcalfa pruinose	-89.6113	30.3672
Metcalfa pruinose	-94.3248	38.2547
Metcalfa pruinose	-76.1171	43.0428
Metcalfa pruinose	-97.7411	31.4329
Metcalfa pruinose	-86.0706	39.865
Metcalfa pruinose	-89.798	33.7911
Metcalfa pruinose	-93.1352	44.7771
Metcalfa pruinose	-70.5432	41.9196
Metcalfa pruinose	-82.9936	37.0777
Metcalfa pruinose	-85.7394	42.9957
Metcalfa pruinose	-87.8803	30.6682
Metcalfa pruinose	-85.91	41.6328
Metcalfa pruinose	-86.8943	39.6292
Metcalfa pruinose	-88.0021	41.9867
Metcalfa pruinose	-89.5062	43.0388
Metcalfa pruinose	-84.4781	30.0056
Metcalfa pruinose	-72.5307	40.8715
Metcalfa pruinose	-71.2046	42.7691
Metcalfa pruinose	-77.6881	37.4242
Metcalfa pruinose	-76.952	40.5418
Metcalfa pruinose	-74.729	40.8337
Metcalfa pruinose	-82.1635	34.1984
Metcalfa pruinose	-77.9575	41.2037
Metcalfa pruinose	-95.9017	41.1444
Metcalfa pruinose	-80.2922	35.9868
Metcalfa pruinose	-99.3132	34.6499
Metcalfa pruinose	-89.5642	44.5143
Metcalfa pruinose	-85.8353	38.1043
Metcalfa pruinose	-89.8095	30.2914
Metcalfa pruinose	-89.8491	43.0287
Metcalfa pruinose	-89.549	37.9301
Metcalfa pruinose	-74.2376	41.1277
Metcalfa pruinose	-88.6697	41.8788
Metcalfa pruinose	-75.4681	40.8535
Metcalfa pruinose	-91.0973	30.527
Metcalfa pruinose	-87.9066	43.0172
Metcalfa pruinose	-90.1413	29.8116
Metcalfa pruinose	-82.0191	43.0883
Metcalfa pruinose	16.7997	46.8278
Metcalfa pruinose	-89.5552	41.6219
Metcalfa pruinose	-80.1276	41.6633
Metcalfa pruinose	-92.077	30.1259
Metcalfa pruinose	-86.4322	36.8464
Metcalfa pruinose	-95.8489	36.4
Metcalfa pruinose	-97.8005	32.4087
Metcalfa pruinose	-83.6001	39.8777
Metcalfa pruinose	-95.2491	38.9699
Metcalfa pruinose	-99.8836	32.2321
Metcalfa pruinose	-74.0787	41.3099
Metcalfa pruinose	-78.2694	44.2979
Metcalfa pruinose	-94.6911	32.5073
Metcalfa pruinose	-79.4129	40.8521
Metcalfa pruinose	-97.0714	31.7739
Metcalfa pruinose	-85.6815	30.1714
Metcalfa pruinose	-78.3425	38.5399
Metcalfa pruinose	-77.3821	38.4493
Metcalfa pruinose	-84.5795	39.3174
Metcalfa pruinose	-81.2739	41.4497
Metcalfa pruinose	-88.556	34.6971
Metcalfa pruinose	-100.452	29.6329
Metcalfa pruinose	10.9882	45.4924
Metcalfa pruinose	-84.4501	39.6508
Metcalfa pruinose	-84.7997	36.5505
Metcalfa pruinose	-95.1595	29.8621
Metcalfa pruinose	-74.0495	40.9732
Metcalfa pruinose	-90.1981	38.8986
Metcalfa pruinose	-85.8758	41.1327
Metcalfa pruinose	-79.507	40.3448
Metcalfa pruinose	-85.4137	39.9109
Metcalfa pruinose	-80.3064	43.1454
Metcalfa pruinose	-72.3894	41.3517
Metcalfa pruinose	-98.5253	29.5711
Metcalfa pruinose	-74.0997	40.5829
Metcalfa pruinose	-88.4762	41.6333
Metcalfa pruinose	7.48232	45.1078
Metcalfa pruinose	-72.3568	41.8849
Metcalfa pruinose	-77.9539	39.0071
Metcalfa pruinose	21.3379	48.6102
Metcalfa pruinose	-95.2655	33.3475
Metcalfa pruinose	-96.6343	32.3084
Metcalfa pruinose	-96.9372	32.9529
Metcalfa pruinose	-97.2408	35.4503
Metcalfa pruinose	-76.7549	38.9712
Metcalfa pruinose	-80.1412	36.8024
Metcalfa pruinose	-84.743	42.2476
Metcalfa pruinose	-81.8658	26.7299
Metcalfa pruinose	-87.5441	33.1884
Metcalfa pruinose	-90.4171	35.7257
Metcalfa pruinose	-81.7307	42.4808
Metcalfa pruinose	9.60875	40.8325
Metcalfa pruinose	-75.6847	39.5694
Metcalfa pruinose	-89.3542	41.9023
Metcalfa pruinose	-78.5964	36.0721
Metcalfa pruinose	-73.058	40.6672
Metcalfa pruinose	-83.5417	43.0616
Metcalfa pruinose	-97.1525	33.2229
Metcalfa pruinose	-85.6944	42.7332
Metcalfa pruinose	-97.2971	31.6996
Metcalfa pruinose	-99.0166	31.8563
Metcalfa pruinose	-88.9166	42.2999
Metcalfa pruinose	-95.4245	32.2494
Metcalfa pruinose	-95.4095	30.4137
Metcalfa pruinose	15.9757	46.6875
Metcalfa pruinose	-84.2855	42.2819
Metcalfa pruinose	-94.0746	33.4712
Metcalfa pruinose	4.91709	45.555
Metcalfa pruinose	-90.1254	35.8504
Metcalfa pruinose	-86.4669	35.9676
Metcalfa pruinose	13.9343	45.8536
Metcalfa pruinose	-97.6993	31.8974
Metcalfa pruinose	-80.1479	34.7937
Metcalfa pruinose	-76.7582	42.4435
Metcalfa pruinose	-84.7818	37.6443
Metcalfa pruinose	-83.6717	41.5571
Metcalfa pruinose	-70.7361	43.0881
Metcalfa pruinose	-99.4195	36.4379
Metcalfa pruinose	-72.0175	41.3979
Metcalfa pruinose	-76.6438	43.2831
Metcalfa pruinose	11.163	46.6116
Metcalfa pruinose	-81.3562	41.1642
Metcalfa pruinose	-73.5791	40.8339
Metcalfa pruinose	-80.4406	40.1158
Metcalfa pruinose	-84.932	35.1035
Metcalfa pruinose	10.0615	45.605
Metcalfa pruinose	11.8341	43.6499
Metcalfa pruinose	12.6947	41.7088
Metcalfa pruinose	-94.3752	39.8127
Metcalfa pruinose	11.7421	45.7317
Metcalfa pruinose	-88.2373	36.5523
Metcalfa pruinose	-70.4551	43.9136
Metcalfa pruinose	-72.2057	42.5835
Metcalfa pruinose	-78.7962	44.5991
Metcalfa pruinose	-88.1357	44.5164
Metcalfa pruinose	-84.1305	42.5752
Metcalfa pruinose	-91.0582	41.4265
Metcalfa pruinose	-80.0052	39.6838
Metcalfa pruinose	-93.2749	45.2233
Metcalfa pruinose	-72.5628	42.3442
Metcalfa pruinose	-73.2106	41.607
Metcalfa pruinose	1.89576	43.5729
Metcalfa pruinose	-73.7051	45.9636
Metcalfa pruinose	-82.4566	42.0943
Metcalfa pruinose	-75.5576	44.8248
Metcalfa pruinose	-76.5891	36.7483
Metcalfa pruinose	11.9266	45.4426
Metcalfa pruinose	-79.486	44.0513
Metcalfa pruinose	-72.9719	44.4719
Metcalfa pruinose	-75.8512	39.7698
Metcalfa pruinose	21.9195	43.3249
Metcalfa pruinose	2.4853	48.7994
Metcalfa pruinose	-82.087	39.1847
Metcalfa pruinose	-83.2697	42.2409
Metcalfa pruinose	-73.6203	41.606
Metcalfa pruinose	12.1809	45.5589
Metcalfa pruinose	11.6422	46.7285
Metcalfa pruinose	-79.0516	44.5484
Metcalfa pruinose	-76.0979	44.7885
Metcalfa pruinose	-86.4862	43.5296
Metcalfa pruinose	-79.6993	43.9139
Metcalfa pruinose	-82.8243	42.0281
Metcalfa pruinose	-77.9154	45.0497
Metcalfa pruinose	-73.3475	41.1468
Metcalfa pruinose	-97.6028	33.3982
Metcalfa pruinose	-86.9059	40.0333
Metcalfa pruinose	-76.0463	44.5899
Metcalfa pruinose	-81.4666	36.3345
Metcalfa pruinose	-75.8039	45.3342
Metcalfa pruinose	-81.8496	43.2502
Metcalfa pruinose	-97.2147	27.855
Metcalfa pruinose	-97.793	31.0469
Metcalfa pruinose	-74.9594	40.6058
Metcalfa pruinose	-74.8627	40.103
Metcalfa pruinose	-76.6975	44.5174
Metcalfa pruinose	5.03139	44.9081
Metcalfa pruinose	-71.7489	41.5222
Metcalfa pruinose	-82.5831	40.7428
Metcalfa pruinose	-83.97	38.4603
Metcalfa pruinose	-77.6854	38.907
Metcalfa pruinose	-78.5283	39.2498
Metcalfa pruinose	-83.6218	37.8383
Metcalfa pruinose	-76.9523	35.4931
Metcalfa pruinose	128.411	37.3756
Metcalfa pruinose	-77.3254	40.7585
Metcalfa pruinose	-84.7534	39.5115
Metcalfa pruinose	10.2344	45.059
Metcalfa pruinose	-76.9202	39.3707
Metcalfa pruinose	-94.8903	39.3952
Metcalfa pruinose	-95.5009	29.1655
Metcalfa pruinose	-78.9109	36.2799
Metcalfa pruinose	-89.6022	43.806
Metcalfa pruinose	-72.4348	42.086
Metcalfa pruinose	-84.3055	34.0334
Metcalfa pruinose	-76.6763	38.7231
Metcalfa pruinose	-82.1132	36.381
Metcalfa pruinose	-77.9338	38.7164
Metcalfa pruinose	-86.9922	36.1488
Metcalfa pruinose	-71.616	42.6056
Metcalfa pruinose	-72.8233	40.9643
Metcalfa pruinose	-80.5661	35.3619
Metcalfa pruinose	-75.7946	45.5427
Metcalfa pruinose	-97.2213	33.6384
Metcalfa pruinose	-83.7871	34.6962
Metcalfa pruinose	-81.1804	35.8174
Metcalfa pruinose	-84.0184	34.09
Metcalfa pruinose	-82.7268	35.5541
Metcalfa pruinose	-85.1711	35.2689
Metcalfa pruinose	22.8485	47.7565
Metcalfa pruinose	-83.6265	34.0793
Metcalfa pruinose	-76.2103	44.323
Metcalfa pruinose	-88.4164	43.1132
Metcalfa pruinose	-71.1212	41.9081
Metcalfa pruinose	-72.0098	42.7512
Metcalfa pruinose	-88.4251	41.3561
Metcalfa pruinose	-73.7144	41.8115
Metcalfa pruinose	9.48941	42.1184
Metcalfa pruinose	12.2379	44.6931
Metcalfa pruinose	15.1683	44.2372
Metcalfa pruinose	4.14442	44.1996
Metcalfa pruinose	11.2849	44.4733
Metcalfa pruinose	18.9	47.4308
Metcalfa pruinose	9.27289	41.5315
Metcalfa pruinose	5.12744	44.1712
Metcalfa pruinose	7.38551	44.4914
Metcalfa pruinose	1.88927	44.0975
Metcalfa pruinose	5.37586	43.7437
Metcalfa pruinose	11.1915	42.4872
Metcalfa pruinose	4.9365	44.3115
Metcalfa pruinose	1.24811	44.8237
Metcalfa pruinose	23.8943	41.2202
Metcalfa pruinose	-76.6298	45.5049
Metcalfa pruinose	-94.1693	43.7611
Metcalfa pruinose	-96.3701	42.4942
Metcalfa pruinose	-97.5812	35.5017
Metcalfa pruinose	-97.0114	33.3664
Metcalfa pruinose	-71.4084	41.87
Metcalfa pruinose	-91.4198	40.572
Metcalfa pruinose	-94.3456	38.9118
Metcalfa pruinose	-72.6342	41.8935
Metcalfa pruinose	43.0245	44.0258
Metcalfa pruinose	-71.5303	42.121
Metcalfa pruinose	8.19051	45.6695
Metcalfa pruinose	-76.8318	39.1817
Metcalfa pruinose	-93.0527	45.0332
Metcalfa pruinose	-88.344	42.2883
Metcalfa pruinose	-89.3269	42.3493
Metcalfa pruinose	-87.8311	30.4193
Metcalfa pruinose	-71.9642	42.3964
Metcalfa pruinose	37.1253	45.3499
Metcalfa pruinose	-76.6402	39.602
Metcalfa pruinose	-92.3808	38.9287
Metcalfa pruinose	-93.1033	45.3593
Metcalfa pruinose	-85.1541	41.1094
Metcalfa pruinose	-97.2579	30.2948
Metcalfa pruinose	-93.0072	37.1191
Metcalfa pruinose	-93.7329	38.7477
Metcalfa pruinose	-75.3952	39.6269
Metcalfa pruinose	-73.6538	43.3197
Metcalfa pruinose	-79.0917	44.0063
Metcalfa pruinose	-75.5282	35.2512
Metcalfa pruinose	-97.5819	30.2472
Metcalfa pruinose	-93.363	44.8983
Metcalfa pruinose	-89.1663	43.1513
Metcalfa pruinose	-98.0264	27.8806
Metcalfa pruinose	-82.0894	39.4328
Metcalfa pruinose	-97.4653	31.1984
Metcalfa pruinose	-97.4388	37.7431
Metcalfa pruinose	-99.7693	32.4396
Metcalfa pruinose	-92.0736	30.3994
Metcalfa pruinose	-84.6975	43.2918
Metcalfa pruinose	-81.2316	29.5911
Metcalfa pruinose	-80.0403	35.83
Metcalfa pruinose	-83.4175	35.3439
Metcalfa pruinose	-90.4396	38.6601
Metcalfa pruinose	-98.0682	31.1718
Metcalfa pruinose	-82.2496	29.5761
Metcalfa pruinose	-79.0316	35.8823
Metcalfa pruinose	-81.5887	30.8105
Metcalfa pruinose	-77.9263	33.9634
Metcalfa pruinose	-72.1539	41.6766
Metcalfa pruinose	-80.7974	35.1829
Metcalfa pruinose	-81.7823	28.8543
Metcalfa pruinose	-90.6373	30.3811
Metcalfa pruinose	-82.3805	29.7156
Metcalfa pruinose	-78.7943	34.3503
Metcalfa pruinose	-89.9738	30.0371
Metcalfa pruinose	-81.7453	26.4078
Metcalfa pruinose	19.2952	47.2593
Metcalfa pruinose	-86.0232	30.2803
Metcalfa pruinose	8.97782	42.6373
Metcalfa pruinose	-86.2939	32.2928
Metcalfa pruinose	-93.1493	34.4827
Metcalfa pruinose	-81.425	39.3361
Metcalfa pruinose	21.7111	47.453
Metcalfa pruinose	-80.1322	25.9183
Metcalfa pruinose	-72.642	41.543
Metcalfa pruinose	-78.5301	42.6316
Metcalfa pruinose	-95.6193	29.8603
Metcalfa pruinose	-94.1344	40.5988
Metcalfa pruinose	-83.4442	43.4018
Metcalfa pruinose	-79.7014	40.6612
Metcalfa pruinose	-89.7814	40.8313
Metcalfa pruinose	-90.7983	38.753
Metcalfa pruinose	-89.6687	35.0853
Metcalfa pruinose	-75.8158	41.3363
Metcalfa pruinose	8.70711	42.408
Metcalfa pruinose	1.18162	45.1453
Metcalfa pruinose	-0.42844	44.7972
Metcalfa pruinose	-0.42025	43.3361
Metcalfa pruinose	4.53546	44.7132
Metcalfa pruinose	2.39587	42.6643
Metcalfa pruinose	1.71497	43.8483
Metcalfa pruinose	6.40139	43.003
Metcalfa pruinose	6.09769	43.0572
Metcalfa pruinose	8.70094	41.9347
Metcalfa pruinose	-0.54906	45.0119
Metcalfa pruinose	5.00631	45.7773
Metcalfa pruinose	-79.6941	43.4725
Metcalfa pruinose	8.38044	49.4256
Metcalfa pruinose	-72.4095	41.0343
Metcalfa pruinose	-84.5114	38.9923
Metcalfa pruinose	-74.6521	40.5904
Metcalfa pruinose	-75.4252	45.5595
Metcalfa pruinose	-75.2136	40.7004
Metcalfa pruinose	-76.1925	42.8302
Metcalfa pruinose	-75.4518	40.1958
Metcalfa pruinose	-79.9279	44.6542
Metcalfa pruinose	-97.1925	32.7525
Metcalfa pruinose	-71.3046	46.8361
Metcalfa pruinose	-78.4941	45.0468
Metcalfa pruinose	-99.5062	30.0636
Metcalfa pruinose	-81.2717	43.0393
Metcalfa pruinose	-94.6777	39.1973
Metcalfa pruinose	-84.3994	40.1342
Metcalfa pruinose	-101.157	33.666
Metcalfa pruinose	-82.2786	41.0676
Metcalfa pruinose	10.5113	45.4956
Metcalfa pruinose	-83.4018	41.9544
Metcalfa pruinose	-79.6481	44.3477
Metcalfa pruinose	-87.8192	42.6666
Metcalfa pruinose	126.154	36.804
Metcalfa pruinose	-97.5346	32.4589
Metcalfa pruinose	-68.6844	44.9137
Metcalfa pruinose	-81.4025	27.876
Metcalfa pruinose	-79.3339	42.9104
Metcalfa pruinose	15.5939	45.5273
Metcalfa pruinose	-73.6434	41.2213
Metcalfa pruinose	-84.309	39.8946
Metcalfa pruinose	-77.3035	44.478
Metcalfa pruinose	19.8911	44.2718
Metcalfa pruinose	-72.5754	44.2601
Metcalfa pruinose	-80.8964	34.1617
Metcalfa pruinose	-75.642	45.0221
Metcalfa pruinose	10.1424	42.8065
Metcalfa pruinose	-81.2545	41.7413
Metcalfa pruinose	-73.9385	45.4308
Metcalfa pruinose	-90.6234	36.4175
Metcalfa pruinose	10.3698	44.7825
Metcalfa pruinose	-79.945	40.4363
Metcalfa pruinose	-96.1461	36.3917
Metcalfa pruinose	128.143	37.4599
Metcalfa pruinose	-83.8932	37.7623
Metcalfa pruinose	-86.6833	33.689
Metcalfa pruinose	-71.7443	43.6437
Metcalfa pruinose	127.315	37.5327
Metcalfa pruinose	-77.932	44.0789
Metcalfa pruinose	-71.0064	42.4684
Metcalfa pruinose	7.967	45.1392
Metcalfa pruinose	-70.6883	42.1095
Metcalfa pruinose	9.18388	48.8796
Metcalfa pruinose	-76.6542	41.1056
Metcalfa pruinose	-74.1323	41.8595
Metcalfa pruinose	-71.3415	42.5386
Metcalfa pruinose	-82.7362	41.1007
Metcalfa pruinose	-77.5965	41.0434
Metcalfa pruinose	-73.9528	40.7931
Metcalfa pruinose	19.1074	47.5896
Metcalfa pruinose	-77.4617	44.1498
Metcalfa pruinose	-83.7953	40.0586
Metcalfa pruinose	-74.767	45.0161
Metcalfa pruinose	-83.0959	42.1043
Metcalfa pruinose	-71.0978	42.2977
Metcalfa pruinose	-77.5545	40.0177
Metcalfa pruinose	-99.7531	29.4277
Metcalfa pruinose	-94.9582	29.4246
Metcalfa pruinose	-85.6562	37.9166
Metcalfa pruinose	-80.8055	43.3853
Metcalfa pruinose	-84.6155	34.8538
Metcalfa pruinose	7.90526	45.3285
Metcalfa pruinose	-97.2719	35.1902
Metcalfa pruinose	-81.8948	40.7794
Metcalfa pruinose	-74.4384	41.2668
Metcalfa pruinose	-75.6911	40.0376
Metcalfa pruinose	-78.1754	34.1083
Metcalfa pruinose	-77.4986	39.0307
Metcalfa pruinose	-81.4303	30.6889
Metcalfa pruinose	-80.8813	33.5194
Metcalfa pruinose	-80.2619	42.7575
Metcalfa pruinose	-78.1075	39.6327
Metcalfa pruinose	-76.3611	36.8329
Metcalfa pruinose	-77.4287	35.3729
Metcalfa pruinose	-81.3992	30.3673
Metcalfa pruinose	-80.2007	26.9422
Metcalfa pruinose	-80.8169	43.0552
Metcalfa pruinose	-82.1291	42.5892
Metcalfa pruinose	-88.1394	30.3793
Metcalfa pruinose	20.1361	45.7857
Metcalfa pruinose	-90.4317	42.3636
Metcalfa pruinose	-79.2319	45.3206
Metcalfa pruinose	127.062	37.7414
Metcalfa pruinose	127.063	37.9471
Metcalfa pruinose	-91.248	39.8868
Metcalfa pruinose	13.4535	42.3369
Metcalfa pruinose	-76.1379	38.5851
Metcalfa pruinose	-90.7062	34.2157
Metcalfa pruinose	-73.8651	41.4131
Metcalfa pruinose	-81.5369	28.3859
Metcalfa pruinose	-88.2044	40.0799
Metcalfa pruinose	-87.5742	40.9888
Metcalfa pruinose	-88.1311	42.6567
Metcalfa pruinose	-98.0925	31.8536
Metcalfa pruinose	-92.1011	44.3978
Metcalfa pruinose	-8.29173	41.2083
Metcalfa pruinose	-76.5024	38.9372
Metcalfa pruinose	-77.0098	40.1369
Metcalfa pruinose	-74.9623	38.9404
Metcalfa pruinose	-76.3406	39.7067
Metcalfa pruinose	-73.4529	44.6995
Metcalfa pruinose	-85.6151	34.4901
Metcalfa pruinose	-82.9204	38.82
Metcalfa pruinose	-78.0722	40.4357
Metcalfa pruinose	-87.0019	33.3626
Metcalfa pruinose	-90.2749	43.6348
Metcalfa pruinose	-94.2971	35.335
Metcalfa pruinose	-85.5876	35.0818
Metcalfa pruinose	9.47497	42.4682
Metcalfa pruinose	-84.24	37.5542
Metcalfa pruinose	-97.2323	32.96
Metcalfa pruinose	-86.27	34.3992
Metcalfa pruinose	-83.0421	42.4787
Metcalfa pruinose	-80.1096	43.9246
Metcalfa pruinose	-83.1793	41.1013
Metcalfa pruinose	-78.1423	33.9149
Metcalfa pruinose	-76.5199	42.5213
Metcalfa pruinose	-87.0229	37.2443
Metcalfa pruinose	8.34162	44.3373
Metcalfa pruinose	-86.5988	39.2159
Metcalfa pruinose	-81.6523	41.1815
Metcalfa pruinose	-80.3579	43.3816
Metcalfa pruinose	-75.7141	41.5732
Metcalfa pruinose	-95.0812	33.7404
Metcalfa pruinose	-97.3865	28.6551
Metcalfa pruinose	-80.1373	26.1224
Metcalfa pruinose	-80.2367	39.3342
Metcalfa pruinose	-83.8539	41.4186
Metcalfa pruinose	-82.186	35.8129
Metcalfa pruinose	-84.4792	31.2205
Metcalfa pruinose	-80.2473	40.7323
Metcalfa pruinose	-76.6768	40.2706
Metcalfa pruinose	-73.7515	42.1891
Metcalfa pruinose	-81.5857	38.4137
Metcalfa pruinose	-87.662	44.2822
Metcalfa pruinose	-79.9141	43.2803
Metcalfa pruinose	-96.4705	32.9531
Metcalfa pruinose	-77.5234	37.6205
Metcalfa pruinose	-84.0249	33.8218
Metcalfa pruinose	-85.2872	42.6342
Metcalfa pruinose	-96.6017	31.66
Metcalfa pruinose	-80.184	34.1926
Metcalfa pruinose	-98.5338	32.5509
Metcalfa pruinose	-83.557	40.8472
Metcalfa pruinose	-79.1321	33.412
Metcalfa pruinose	-84.2017	35.0104
Metcalfa pruinose	-80.7303	42.841
Metcalfa pruinose	-75.2588	39.8893
Metcalfa pruinose	-78.536	44.3359
Metcalfa pruinose	-89.9013	43.9216
Metcalfa pruinose	-92.2321	38.5889
Metcalfa pruinose	-85.3794	42.4092
Metcalfa pruinose	-96.6719	33.0535
Metcalfa pruinose	126.446	36.7467
Metcalfa pruinose	-84.0153	33.1801
Metcalfa pruinose	-82.2852	35.006
Metcalfa pruinose	-90.9509	30.2113
Metcalfa pruinose	-86.8717	32.7885
Metcalfa pruinose	-81.5419	28.1166
Metcalfa pruinose	-76.3756	44.5225
Metcalfa pruinose	-95.4345	29.7585
Metcalfa pruinose	-87.1301	30.3638
Metcalfa pruinose	-78.4466	44.145
Metcalfa pruinose	-84.9905	36.4402
Metcalfa pruinose	-87.3662	34.0134
Metcalfa pruinose	-76.5193	42.3118
Metcalfa pruinose	-73.1869	44.0271
Metcalfa pruinose	-80.5654	43.4846
Metcalfa pruinose	-97.4899	32.8491
Metcalfa pruinose	-79.4611	43.6435
Metcalfa pruinose	-77.0277	39.0123
Metcalfa pruinose	-96.8441	32.34
Metcalfa pruinose	-90.1312	34.7601
Metcalfa pruinose	-86.1586	34.2057
Metcalfa pruinose	-84.0648	34.5425
Metcalfa pruinose	-79.159	43.7816
Metcalfa pruinose	-73.6537	42.7362
Metcalfa pruinose	-90.7264	37.5701
Metcalfa pruinose	-97.827	30.2448
Metcalfa pruinose	-97.4924	35.2383
Metcalfa pruinose	-88.2158	41.2461
Metcalfa pruinose	-97.4311	32.6683
Metcalfa pruinose	-100.07	29.6504
Metcalfa pruinose	-80.9103	35.3851
Metcalfa pruinose	-82.6883	41.7559
Metcalfa pruinose	-89.0195	37.7173
Metcalfa pruinose	-99.3031	29.8816
Metcalfa pruinose	-77.2433	38.6428
Metcalfa pruinose	125.922	34.7295
Metcalfa pruinose	-98.1789	31.3529
Metcalfa pruinose	-75.9971	39.995
Metcalfa pruinose	-83.8054	33.878
Metcalfa pruinose	-78.4506	33.901
Metcalfa pruinose	-90.6204	42.5202
Metcalfa pruinose	-96.5965	33.6471
Metcalfa pruinose	-83.0023	42.291
Metcalfa pruinose	-81.3312	40.9637
Metcalfa pruinose	13.0154	41.7721
Metcalfa pruinose	-98.0243	30.507
Metcalfa pruinose	-97.6807	32.7555
Metcalfa pruinose	-84.7625	35.7625
Metcalfa pruinose	-72.9396	43.6289
