# Supplementary material for: Predicting suitable areas for Metcalfa pruinosa (Hemiptera: Flatidae) under climate change and implications for management
Source: J Insect Sci. 2024 May 8;24(3):7. doi: 10.1093/jisesa/ieae053 (PMC11078062; doi:10.1093/jisesa/ieae053)
Supplement: ieae053_suppl_Supplementary_Tables_S2 [file ieae053_suppl_supplementary_tables_s2.xls]

## Sheet: Correlation
	Bio19	Bio18	Bio17	Bio16	Bio15	Bio14	Bio13	Bio12	Bio11	Bio10	Bio9	Bio8	Bio7	Bio6	Bio5	Bio4	Bio3	Bio2	Bio1	Altitude
Bio19	1.00
Bio18	0.042	1.00
Bio17	0.855**	0.169**	1.00
Bio16	0.216**	0.906**	0.167**	1.00
Bio15	−0.508**	0.505**	−0.666**	0.591**	1.00
Bio14	0.819**	0.170**	0.982**	0.144**	−0.674**	1.00
Bio13	0.144**	0.874**	0.087**	0.981**	0.658**	0.065*	1.00
Bio12	0.717**	0.681**	0.747**	0.757**	−0.048	0.714**	0.685**	1.00
Bio11	0.358**	0.095**	0.191**	0.288**	0.139**	0.139**	0.309**	0.304**	1.00
Bio10	0.202**	0.247**	0.189**	0.340**	0.191**	0.152**	0.370**	0.348**	0.749**	1.00
Bio9	0.578**	−0.095**	0.317**	0.174**	−0.053*	0.267**	0.186**	0.316**	0.798**	0.514**	1.00
Bio8	−0.342**	0.416**	−0.185**	0.265**	0.369**	−0.201**	0.273**	0.049	0.253**	0.484**	−0.168**	1.00
Bio7	−0.285**	0.027	−0.041	−0.168**	−0.118**	0.002	−0.179**	−0.117**	−0.783**	−0.207**	−0.685**	0.016	1.00
Bio6	0.335**	0.037	0.139**	0.239**	0.133**	0.086**	0.261**	0.235**	0.981**	0.639**	0.799**	0.196**	−0.878**	1.00
Bio5	0.181**	0.128**	0.216**	0.194**	0.062*	0.185**	0.220**	0.277**	0.625**	0.959**	0.423**	0.439**	−0.014	0.491**	1.00
Bio4	−0.367**	0.033	−0.145**	−0.172**	−0.060*	−0.097**	−0.181**	−0.194**	−0.893**	−0.372**	−0.769**	−0.025	0.954**	−0.940**	−0.229**	1.00
Bio3	0.431**	0.099**	0.319**	0.230**	−0.013	0.283**	0.221**	0.359**	0.849**	0.600**	0.687**	0.167**	−0.585**	0.786**	0.578**	−0.788**	1.00
Bio2	0.207**	0.080**	0.354**	0.023	−0.209**	0.362**	0.010	0.261**	0.091**	0.450**	0.046	0.158**	0.446**	−0.079**	0.645**	0.169**	0.444**	1.00
Bio1	0.314**	0.181**	0.205**	0.339**	0.176**	0.155**	0.363**	0.352**	0.960**	0.903**	0.723**	0.378**	−0.591**	0.900**	0.804**	−0.734**	0.809**	0.253**	1.00
Altitude	−0.137**	−0.132**	−0.102**	−0.139**	−0.008	−0.088**	−0.128**	−0.132**	−0.261**	−0.344**	−0.223**	−0.203**	0.177**	−0.274**	−0.251**	0.129**	−0.042	0.186**	−0.312**	1.00
**: Correlation is significant at the 0.01 level (2-tailed)
*: Correlation is significant at the 0.05 level (2-tailed)

## Sheet: VIF
Environmental variables	VIF
Bio12	1.232
Bio15	1.267
Bio9	2.797
Bio5	3.482
Bio3	2.918
Bio2	3.57
Altitude	1.48
